# Supplementary material for: Allelic imbalance of multiple sclerosis susceptibility genes IKZF3 and IQGAP1 in human peripheral blood
Source: BMC Genet. 2016 Apr 14;17:59. doi: 10.1186/s12863-016-0367-4 (PMC4832550; doi:10.1186/s12863-016-0367-4)
Supplement: Additional file 7: — Raw dataset supporting the conclusions of this article. (XLSX 31 kb) [file 12863_2016_367_MOESM7_ESM.xlsx]

## Sheet: ASE CD69-IKZF3-IQGAP1
ASE measurements of samples from MS patients
Samples	Mean	SEM	N			Samples	Mean	SEM	N					Samples	Mean	SEM	N
gDNA-All	0	0.005691	59			gDNA-All	0	0.029	48					gDNA-All	0	0.0199579	32
CD69-donor 1	-0.21599	0.021855	4			IKZF3-donor 1	-0.968	0.035	5					IQGAP1-donor1	0.031938	0.0564494	4
CD69-Donor2	-0.16484	0.019548	5			IKZF3-donor 2	-0.96	0.022	4					IQGAP1-donor2	0.014688	0.0504899	5
CD69-Donor3	-0.14944	0.019548	5			IKZF3-donor 3	-0.959	0.013	5					IQGAP1-donor3	0.013688	0.0564494	4
CD69-Donor4	-0.14464	0.019548	5			IKZF3-donor 4	-0.953	0.014	5					IQGAP1-donor4	0.000488	0.0504899	5
CD69-Donor5	-0.11484	0.019548	5			IKZF3-donor 5	-0.939	0.019	4					IQGAP1-donor5	-0.00211	0.0504899	5
CD69-Donor6	-0.11274	0.021855	4			IKZF3-donor 6	-0.936	0.016	5					IQGAP1-donor6	-0.03806	0.0564494	4
CD69-Donor7	-0.10964	0.019548	5			IKZF3-donor 7	-0.932	0.028	5					IQGAP1-donor7	-0.10751	0.0504899	5
CD69-Donor8	-0.10064	0.019548	5			IKZF3-donor 8	-0.924	0.015	4					IQGAP1-donor8	-0.11891	0.0504899	5
CD69-Donor9	-0.09404	0.019548	3			IKZF3-donor 9	-0.924	0.009	4					IQGAP1-donor9	-0.13065	0.0651822	3
CD69-Donor10	-0.07744	0.019548	5			IKZF3-donor 10	-0.922	0.024	5					IQGAP1-donor10	-0.13211	0.0504899	5
CD69-Donor11	-0.05844	0.019548	5			IKZF3-donor 11	-0.919	0.011	5					IQGAP1-donor11	-0.13371	0.0504899	5
CD69-Donor12	-0.04974	0.021855	4			IKZF3-donor 12	-0.915	0.013	5					IQGAP1-donor12	-0.13411	0.0504899	5
CD69-Donor13	-0.04964	0.019548	5			IKZF3-donor 13	-0.913	0.016	5					IQGAP1-donor13	-0.13631	0.0564494	4
CD69-Donor14	-0.04724	0.025236	3			IKZF3-donor 14	-0.904	0.025	5					IQGAP1-donor14	-0.13756	0.0564494	4
CD69-Donor15	-0.03244	0.019548	5			IKZF3-donor 15	-0.881	0.018	5					IQGAP1-donor15	-0.14191	0.0504899	5
CD69-Donor16	-0.02024	0.019548	5			IKZF3-donor 16	-0.87	0.038	5					IQGAP1-donor16	-0.14291	0.0504899	5
CD69-Donor17	-0.01784	0.019548	5			IKZF3-donor 17	-0.863	0.023	5					IQGAP1-donor17	-0.15811	0.0504899	5
CD69-Donor18	-0.01774	0.021855	4			IKZF3-donor 18	-0.86	0.035	5					IQGAP1-donor18	-0.16131	0.0504899	5
CD69-Donor19	-0.01599	0.019548	4			IKZF3-donor 19	-0.858	0.025	5					IQGAP1-donor19	-0.16571	0.0504899	5
CD69-Donor20	-0.01174	0.021855	4			IKZF3-donor 20	-0.856	0.019	5					IQGAP1-donor20	-0.16656	0.0564494	4
CD69-Donor21	-0.00904	0.019548	5			IKZF3-donor 21	-0.846	0.018	5					IQGAP1-donor21	-0.17156	0.0564494	4
CD69-Donor22	-0.00784	0.019548	5			IKZF3-donor 22	-0.839	0.006	5					IQGAP1-donor22	-0.17265	0.0651822	3
CD69-Donor23	-0.00704	0.019548	5			IKZF3-donor 23	-0.817	0.015	4					IQGAP1-donor23	-0.17806	0.0564494	4
CD69-Donor24	-0.00684	0.019548	5			IKZF3-donor 24	-0.808	0.013	5					IQGAP1-donor24	-0.17911	0.0504899	5
CD69-Donor25	-0.00184	0.019548	5			IKZF3-donor 25	-0.807	0.016	5					IQGAP1-donor25	-0.18581	0.0564494	4
CD69-Donor26	0.004763	0.025236	5			IKZF3-donor 26	-0.807	0.018	5					IQGAP1-donor26	-0.18931	0.0504899	5
CD69-Donor27	0.009363	0.019548	5			IKZF3-donor 27	-0.804	0.04	5					IQGAP1-donor27	-0.19306	0.0564494	4
CD69-Donor28	0.011563	0.019548	5			IKZF3-donor 28	-0.762	0.031	5					IQGAP1-donor28	-0.19411	0.0504899	5
CD69-Donor29	0.019763	0.019548	5			IKZF3-donor 29	-0.739	0.169	5					IQGAP1-donor29	-0.19411	0.0504899	5
CD69-Donor30	0.039363	0.019548	5			IKZF3-donor 30	-0.701	0.033	4					IQGAP1-donor30	-0.19531	0.0564494	4
CD69-Donor31	0.045163	0.019548	5											IQGAP1-donor31	-0.19591	0.0504899	5
CD69-Donor32	0.048163	0.019548	5			ASE analyses for rs907091 in IKZF3								IQGAP1-donor32	-0.19656	0.0564494	4
CD69-Donor33	0.050263	0.021855	4			Mean	Mean is the value of normalized delta delta Cycle threshold							IQGAP1-donor33	-0.19906	0.0564494	4
CD69-Donor34	0.053763	0.019548	5			SEM	Standard error of the mean							IQGAP1-donor34	-0.19906	0.0564494	4
CD69-Donor35	0.053963	0.019548	5			N	Number of replicates per donor							IQGAP1-donor35	-0.20011	0.0504899	5
CD69-Donor36	0.055563	0.019548	5											IQGAP1-donor36	-0.20291	0.0504899	5
CD69-Donor37	0.055763	0.019548	4											IQGAP1-donor37	-0.20756	0.0564494	4
CD69-Donor38	0.063363	0.019548	5											IQGAP1-donor38	-0.20906	0.0564494	4
CD69-Donor39	0.070963	0.019548	5											IQGAP1-donor39	-0.20971	0.0504899	5
CD69-Donor40	0.073563	0.019548	5											IQGAP1-donor40	-0.21398	0.0651822	3
CD69-Donor41	0.077763	0.019548	5											IQGAP1-donor41	-0.21431	0.0504899	5
CD69-Donor42	0.080363	0.019548	5											IQGAP1-donor42	-0.21811	0.0504899	5
CD69-Donor43	0.098363	0.019548	5											IQGAP1-donor43	-0.22631	0.0564494	4
CD69-Donor44	0.101763	0.019548	5											IQGAP1-donor44	-0.22931	0.0504899	5
CD69-Donor45	0.102763	0.019548	5											IQGAP1-donor45	-0.23181	0.0564494	4
CD69-Donor46	0.105763	0.019548	5											IQGAP1-donor46	-0.23211	0.0504899	5
CD69-Donor47	0.115363	0.019548	5											IQGAP1-donor47	-0.23331	0.0504899	5
CD69-Donor48	0.116563	0.019548	5											IQGAP1-donor48	-0.23331	0.0564494	4
CD69-Donor49	0.118563	0.019548	5											IQGAP1-donor49	-0.23571	0.0504899	5
CD69-Donor50	0.124263	0.021855	4											IQGAP1-donor50	-0.23851	0.0504899	5
CD69-Donor51	0.125963	0.019548	5											IQGAP1-donor51	-0.23971	0.0504899	5
CD69-Donor52	0.131363	0.019548	5											IQGAP1-donor52	-0.24181	0.0564494	4
CD69-Donor53	0.136963	0.019548	5											IQGAP1-donor53	-0.24591	0.0504899	5
CD69-Donor54	0.143263	0.021855	4											IQGAP1-donor54	-0.24991	0.0504899	5
CD69-Donor55	0.149763	0.019548	5											IQGAP1-donor55	-0.25211	0.0504899	5
CD69-Donor56	0.246363	0.019548	5											IQGAP1-donor56	-0.25311	0.0504899	5
CD69-Donor57	0.278963	0.019548	5											IQGAP1-donor57	-0.25351	0.0504899	5
CD69-Donor58	0.284163	0.019548	5											IQGAP1-donor58	-0.25806	0.0564494	4
														IQGAP1-donor59	-0.26591	0.0504899	5
ASE analyses for rs11052877 in CD69														IQGAP1-donor60	-0.28871	0.0504899	5
Mean	Mean is the value of normalized delta delta cycle threshold													IQGAP1-donor61	-0.31611	0.0504899	5
SEM	Standard error of the mean
N	Number of replicates per donor													ASE analyses for rs11609 in IQGAP1
														Mean	Mean is the value of normalized delta delta cycle threshold
														SEM	Standard error of the mean
														N	Number of replicates per donor

## Sheet: Homozygous gene expression
Mean IKZF3 and IQGAP1 gene expression relative to 18s rRNA reference gene
Samples	rs907091 genotype	Mean	N				Samples	rs11609 genotype	Mean	N
IKZF3-donor31	TT	0.194352	2				IQGAP1-donor62	CC	0.483257	2
IKZF3-donor32	TT	0.213301	2				IQGAP1-donor63	CC	0.516769	2
IKZF3-donor33	TT	0.102982	2				IQGAP1-donor64	CC	0.290518	2
IKZF3-donor34	TT	0.179453	2				IQGAP1-donor65	CC	0.471312	2
IKZF3-donor35	TT	0.260478	2				IQGAP1-donor66	CC	0.28862	2
IKZF3-donor36	TT	0.169855	2				IQGAP1-donor67	CC	0.423153	2
IKZF3-donor37	TT	0.266029	2				IQGAP1-donor68	CC	0.506026	2
IKZF3-donor38	TT	0.265041	2				IQGAP1-donor69	CC	0.464078	2
IKZF3-donor39	TT	0.21113	2				IQGAP1-donor70	CC	0.47948	2
IKZF3-donor40	TT	0.271187	2				IQGAP1-donor71	CC	0.248398	2
IKZF3-donor41	TT	0.24142	2				IQGAP1-donor72	CC	0.30937	2
IKZF3-donor42	TT	0.146802	2				IQGAP1-donor73	CC	0.371272	2
IKZF3-donor43	TT	0.226658	2				IQGAP1-donor74	CC	1.25275	2
IKZF3-donor44	TT	0.128457	2				IQGAP1-donor75	CC	0.409455	2
IKZF3-donor45	TT	0.308951	2				IQGAP1-donor76	CC	0.239681	2
IKZF3-donor46	TT	0.194835	2				IQGAP1-donor77	CC	0.374334	2
IKZF3-donor47	TT	0.292637	2				IQGAP1-donor78	CC	0.768377	2
IKZF3-donor48	TT	0.205119	2				IQGAP1-donor79	CC	0.57964	2
IKZF3-donor49	TT	0.418364	2				IQGAP1-donor80	CC	0.284727	2
IKZF3-donor50	TT	0.192573	2				IQGAP1-donor81	CC	1.14274	2
IKZF3-donor51	TT	0.188286	2				IQGAP1-donor82	CC	0.998202	2
IKZF3-donor52	TT	0.273362	2				IQGAP1-donor83	CC	0.509297	2
IKZF3-donor53	TT	0.220206	2				IQGAP1-donor84	CC	1.02946	2
IKZF3-donor54	TT	1.03916	2				IQGAP1-donor85	GG	0.60532	2
IKZF3-donor55	TT	1.13318	2				IQGAP1-donor86	GG	0.36817	2
IKZF3-donor56	TT	0.990333	2				IQGAP1-donor87	GG	0.153057	2
IKZF3-donor57	TT	0.852624	2				IQGAP1-donor88	GG	0.294829	2
IKZF3-donor58	TT	0.770665	2				IQGAP1-donor89	GG	0.498799	2
IKZF3-donor59	CC	0.352595	2				IQGAP1-donor90	GG	0.249074	2
IKZF3-donor60	CC	0.214009	2				IQGAP1-donor91	GG	0.124018	2
IKZF3-donor61	CC	0.254054	2				IQGAP1-donor92	GG	0.161669	2
IKZF3-donor62	CC	0.117839	2				IQGAP1-donor93	GG	0.283491	2
IKZF3-donor63	CC	0.162016	2				IQGAP1-donor94	GG	0.7408	2
IKZF3-donor64	CC	0.116985	2				IQGAP1-donor95	GG	0.342147	2
IKZF3-donor65	CC	0.655824	2				IQGAP1-donor96	GG	0.229392	2
IKZF3-donor66	CC	0.169653	2				IQGAP1-donor97	GG	0.413491	2
IKZF3-donor67	CC	0.215089	2				IQGAP1-donor98	GG	0.415059	2
IKZF3-donor68	CC	0.132459	2				IQGAP1-donor99	GG	0.187484	2
IKZF3-donor69	CC	0.180988	2				IQGAP1-donor100	GG	0.384464	2
IKZF3-donor70	CC	0.155612	2				IQGAP1-donor101	GG	0.424861	2
IKZF3-donor71	CC	0.228271	2				IQGAP1-donor102	GG	0.209049	2
IKZF3-donor72	CC	0.121835	2				IQGAP1-donor103	GG	0.165499	2
IKZF3-donor73	CC	0.087497	2				IQGAP1-donor104	GG	0.387268	2
IKZF3-donor74	CC	0.203329	2				IQGAP1-donor105	GG	0.264741	2
IKZF3-donor75	CC	0.161977	2				IQGAP1-donor106	GG	0.581273	2
IKZF3-donor76	CC	0.183442	2				IQGAP1-donor107	GG	0.290656	2
IKZF3-donor77	CC	0.127853	2				IQGAP1-donor108	GG	0.104252	2
IKZF3-donor78	CC	0.149869	2				IQGAP1-donor109	GG	0.256205	2
IKZF3-donor79	CC	0.485161	2				IQGAP1-donor110	GG	0.483398	2
IKZF3-donor80	CC	0.164513	2				IQGAP1-donor111	GG	0.112004	2
IKZF3-donor81	CC	0.228646	2				IQGAP1-donor112	GG	0.264154	2
IKZF3-donor82	CC	0.100246	2				IQGAP1-donor113	GG	0.271983	2
IKZF3-donor83	CC	0.210192	2				IQGAP1-donor114	GG	0.449397	2
IKZF3-donor84	CC	0.213476	2				IQGAP1-donor115	GG	0.582488	2
IKZF3-donor85	CC	0.161456	2				IQGAP1-donor116	GG	1.01583	2
IKZF3-donor86	CC	0.275884	2				IQGAP1-donor117	GG	1.19081	2
IKZF3-donor87	CC	0.17307	2				IQGAP1-donor118	GG	0.998958	2
IKZF3-donor88	CC	0.247306	2				IQGAP1-donor119	GG	0.679108	2
IKZF3-donor89	CC	0.175367	2				IQGAP1-donor120	GG	0.64847	2
IKZF3-donor90	CC	0.16033	2
IKZF3-donor91	CC	0.310286	2				Gene expression analysis of IQGAP1
IKZF3-donor92	CC	0.197348	2				Mean	The mean of the relative quantity in samples run in duplicates
IKZF3-donor93	CC	0.999553	2				N	Number of replicates per donor
IKZF3-donor94	CC	0.613154	2
IKZF3-donor95	CC	0.782822	2
IKZF3-donor96	CC	0.405212	2
IKZF3-donor97	CC	0.815515	2
IKZF3-donor98	CC	1.0829	2
IKZF3-donor99	CC	1.60769	2
IKZF3-donor100	CC	1.01767	2
IKZF3-donor101	CC	0.568375	2
IKZF3-donor102	CC	0.850321	2
Gene expression analysis of IKZF3
Mean	The mean of the relative quantity in samples run in duplicates
N	Number of replicates per donor

## Sheet: ASE controls
ASE measurements of samples from healthy controls
IKZF3	Mean	SEM	N				IQGAP1	Mean	SEM	N
gDNA-All	0	0.041	7				gDNA-All	0	0.011595	8
IKZF3-donor103	-1.254	0.033	5				IQGAP1-donor121	-0.083	0.016296	5
IKZF3-donor104	-1.223	0.031	5				IQGAP1-donor122	-0.089	0.015822	5
IKZF3-donor105	-1.19	0.02	5				IQGAP1-donor123	-0.109	0.029705	4
IKZF3-donor106	-1.189	0.034	5				IQGAP1-donor124	-0.103	0.041874	5
IKZF3-donor107	-1.184	0.047	5				IQGAP1-donor125	-0.2	0.018333	4
IKZF3-donor108	-1.149	0.038	5				IQGAP1-donor126	-0.241	0.026475	5
IKZF3-donor109	-1.082	0.02	5				IQGAP1-donor127	-0.256	0.005907	3
IKZF3-donor110	-1.075	0.051	5				IQGAP1-donor128	-0.273	0.036977	5
ASE analyses for rs907091 in IKZF3							ASE analyses for rs11609 in IQGAP1
Mean	Mean is the value of normalized delta delta cycle threshold						Mean	Mean is the value of normalized delta delta cycle threshold
SEM	Standard error of the mean						SEM	Standard error of the mean
N	Number of replicates per donor						N	Number of replicates per donor

## Sheet: Assay sensitivity test
Assay sensitivity test
Samples	Ratio	Mean	SD	N					Samples	Ratio	Mean	SD	N					Sample	Ratio	Mean	SD	N
CD69-donor59-donor60	4:1	-2.583	0.04	3					IKZF3-donor111-donor112	4:1	-2.667	0.0751057	3					IQGAP1-donor129-donor130	4:1	-3.093	0.14	3
CD69-donor59-donor60	2:1	-1.305	0.02	3					IKZF3-donor111-donor112	2:1	-1.562	0.0260494	3					IQGAP1-donor129-donor130	2:1	-1.226	0.13	3
CD69-donor59-donor60	1.5:1	-0.856	0.04	3					IKZF3-donor111-donor112	1.5:1	-1.105	0.017828	3					IQGAP1-donor129-donor130	1.5:1	-0.633	0.12	3
CD69-donor59-donor60	1.25:1	-0.62	0.05	3					IKZF3-donor111-donor112	1.25:1	-0.888	0.0322499	3					IQGAP1-donor129-donor130	1.25:1	-0.189	0.12	3
CD69-donor59-donor60	1:1	-0.302	0.01	3					IKZF3-donor111-donor112	1:1	-0.666	0.0464523	3					IQGAP1-donor129-donor130	1:1	0.231	0.14	3
CD69-donor61	H	-0.237	0.02	3					IKZF3-donor113	H	-0.552	0.0384323	3					IQGAP1-donor131	H	0.322	0.18	3
CD69-donor59-donor60	1:1.25	0.072	0.05	3					IKZF3-donor111-donor112	1:1.25	-0.225	0.0888531	3					IQGAP1-donor129-donor130	1:1.25	0.445	0.16	3
CD69-donor59-donor60	1:1.5	0.297	0.02	3					IKZF3-donor111-donor112	1:1.5	0.084	0.0538762	3					IQGAP1-donor129-donor130	1:1.5	1.401	0.07	3
CD69-donor59-donor60	1:2	0.744	0.1	3					IKZF3-donor111-donor112	1:2	0.556	0.0705518	3					IQGAP1-donor129-donor130	1:2	2.061	0.18	3
CD69-donor59-donor60	1:4	2.08	0.01	3					IKZF3-donor111-donor112	1:4	1.281	0.0635867	3					IQGAP1-donor129-donor130	1:4	3.637	0.01	3
Assay sensitivity test for CD69									Assay sensitivity test for IKZF3									Assay sensitivity test for IQGAP1
Ratio	Mixtures of known ratios of gDNA from samples homozygous for either allele								Ratio	Mixtures of known ratios of gDNA from samples homozygous for either allele								Ratio	Mixtures of known ratios of gDNA from samples homozygous for either allele
Mean	Mean of the delta delta cycle threshold of three measurements								Mean	Mean of the delta delta cycle threshold of three measurements								Mean	Mean of the delta delta cycle threshold of three measurements
SD	Standard deviation of the mean								SD	Standard deviation of the mean								SD	Standard deviation of the mean
N	Number of replicates per donor								N	Number of replicates per donor								N	Number of replicates per donor
H	Heterozygous gDNA sample								H	Heterozygous gDNA sample								H	Heterozygous gDNA sample

## Sheet: Western blot
IQGAP1 protein expression in peripheral blood mononuclear cells from healthy controls
Samples	rs11609 genotype	Relative protein expression
IQGAP1-donor132	CC	0.77
IQGAP1-donor133	CC	0.96
IQGAP1-donor134	CC	0.71
IQGAP1-donor135	CC	0.79
IQGAP1-donor136	CC	1.09
IQGAP1-donor137	CC	1.67
IQGAP1-donor138	GG	0.43
IQGAP1-donor139	GG	0.67
IQGAP1-donor140	GG	1.01
IQGAP1-donor141	GG	0.48
IQGAP1-donor142	GG	0.48
IQGAP1-donor143	GG	1.13
IQGAP1-donor144	GG	0.87
IQGAP1-donor145	GG	0.96
IQGAP1-donor146	GG	1.4
IQGAP1 protein expression relative to GAPDH densiometry as analyzed by ImageJ software
